# Supplementary material for: Bayesian continual learning via spiking neural networks
Source: Front Comput Neurosci. 2022 Nov 16;16:1037976. doi: 10.3389/fncom.2022.1037976 (PMC9708898; doi:10.3389/fncom.2022.1037976)
Supplement: Supplementary file 1 [file Presentation_1.zip › supplementary.tex]

\newpage
\section{Supplementary Material}
Hyperparameters chosen for the experiments are summarized in Table~\ref{tab:parameters}.

\begin{landscape}
 \label{tab:parameters}
\begin{tabular}{ |p{3cm}||p{2.5cm}|p{2.5cm}|p{2cm}|p{2cm}|p{2cm}|p{2.5cm}|p{1.5cm}|p{1.5cm}|}
\hline
 \multicolumn{9}{|c|}{Hyperparameters} \\
 \hline
 Dataset & Algorithm & Synapses &  Number of epochs & Batch size & $\eta$ & $\rho$ & $\alpha$ & $\tau$\\
 \hline
  Two-Moons & Bayesian & Real-valued & $100$ & $64$ & $0.01$ & 1e-12 -- 1e-1 & N/A & N/A \\
  & Frequentist & Real-valued & $100$ & $64$ & $0.001$ & N/A & N/A & N/A \\
  & Bayesian & Binary & $100$ & $64$ & $0.1$ & 1e-12 -- 1e-1 & N/A & $1.$ \\
  & Frequentist & Binary & $100$ & $64$ & $0.001$ & N/A & N/A & N/A \\
  \hline
 
  DVSGestures & Bayesian & Real-valued & $200$ & $64$ & $0.02$ & $0.001$ & N/A & N/A \\
  & Frequentist & Real-valued & $200$ & $64$ & $0.001$ & N/A & N/A & N/A \\
  & Bayesian & Binary & $200$ & $64$ & $0.004$ & $0.001$ & N/A & $1.$ \\
  & Frequentist & Binary & $200$ & $64$ & $0.00002$ & N/A & N/A & N/A \\
  \hline
  
  MNIST & Bayesian & Real-valued & $1$ & $64$ & $0.5$ & $0.000075$ & N/A & N/A \\
  & Frequentist & Real-valued & $1$ & $64$ & $0.0003$ & N/A & $1.$ & N/A \\
  \hline
  
  MNIST-DVS & Bayesian & Real-valued & $100$ & $64$ & $0.5$ & $0.00001$ & N/A & N/A \\
  & Frequentist & Real-valued & $100$ & $64$ & $0.003$ & N/A & $1.$ & N/A \\
  & Bayesian & Binary & $100$ & $64$ & $0.1$ & $0.000004$ & N/A & $1.$ \\
  & Frequentist & Binary & $100$ & $64$ & $0.0000006$ & N/A & $1.$ & N/A \\
 \hline
\end{tabular}
\end{landscape}
